# Supplementary material for: The Relationship between Oxidative Stress and Subjective Sleep Quality in People with Coronary Artery Disease
Source: Brain Sci. 2022 Aug 12;12(8):1070. doi: 10.3390/brainsci12081070 (PMC9406162; doi:10.3390/brainsci12081070)
Supplement: Supplementary file 1 [file brainsci-12-01070-s001.zip]

Archive with 1 entries (1 files):
- brainsci-1820359-supplementary.pdf
